# Supplementary material for: HS-SPME/GC×GC-TOFMS-Based Flavoromics and Antimicrobial Properties of the Aroma Components of Zanthoxylum motuoense
Source: Foods. 2023 May 31;12(11):2225. doi: 10.3390/foods12112225 (PMC10252244; doi:10.3390/foods12112225)
Supplement: Supplementary file 1 [file foods-12-02225-s001.zip]

Archive with 1 entries (1 files):
- foods-2389525-supplementary.pdf
